# Supplementary material for: Analysis of Changes in Selected Physicochemical Parameters and Elemental Composition of Honey as a Result of Adulteration with Sugar Additives
Source: Foods. 2026 Feb 5;15(3):562. doi: 10.3390/foods15030562 (PMC12897118; doi:10.3390/foods15030562)
Supplement: Supplementary file 1 [file foods-15-00562-s001.zip]

Archive with 1 entries (1 files):
- foods-4078477-supplementary.pdf
